# Supplementary material for: The causal association between iron status and the risk of autism: A Mendelian randomization study
Source: Front Nutr. 2022 Nov 3;9:957600. doi: 10.3389/fnut.2022.957600 (PMC9669792; doi:10.3389/fnut.2022.957600)
Supplement: Supplementary Data Sheet 1 — Characteristics of harmonized instrumental variables used in Mendelian randomization (MR) analysis between iron status and autism. [file Data_Sheet_1.XLSX]

## Sheet: Iron on autism
Harmonized instrumental variables serum iron on autism (PGC)
SNP	effect_allele.exposure	other_allele.exposure	effect_allele.outcome	other_allele.outcome	beta.exposure	beta.outcome	eaf.exposure	chr	pos	se.outcome	samplesize.outcome	pval.outcome	outcome	originalname.outcome	outcome.deprecated	mr_keep.outcome	data_source.outcome	chr.exposure	pos.exposure	se.exposure	pval.exposure	samplesize.exposure	exposure	mr_keep.exposure	pval_origin.exposure	id.exposure	data_source.exposure	action	mr_keep
rs1800562	A	G	A	G	0.328	-0.065798	0.067	6	26093141	0.0591	10610	0.2659	Autism Spectrum Disorder || id:ieu-a-1184	Autism Spectrum Disorder	Autism Spectrum Disorder || ||	TRUE	igd	6	26093141	0.016	2.72e-97	48972	Serum_iron	TRUE	reported	qwyOWG	textfile	2	TRUE
rs7385804	A	C	A	C	0.064	-0.027104	0.621	7	100235970	0.0288	10610	0.3467	Autism Spectrum Disorder || id:ieu-a-1184	Autism Spectrum Disorder	Autism Spectrum Disorder || ||	TRUE	igd	7	100235970	0.007	1.36e-18	48972	Serum_iron	TRUE	reported	qwyOWG	textfile	2	TRUE
rs8177240	T	G	T	G	-0.066	-0.0754027	0.669	3	133477701	0.029	10610	0.00937195	Autism Spectrum Disorder || id:ieu-a-1184	Autism Spectrum Disorder	Autism Spectrum Disorder || ||	TRUE	igd	3	133477701	0.007	6.65e-20	48972	Serum_iron	TRUE	reported	qwyOWG	textfile	2	TRUE
rs855791	A	G	A	G	-0.181	-0.00599795	0.446	22	37462936	0.0283	10610	0.8311	Autism Spectrum Disorder || id:ieu-a-1184	Autism Spectrum Disorder	Autism Spectrum Disorder || ||	TRUE	igd	22	37462936	0.007	1.32e-139	48972	Serum_iron	TRUE	reported	qwyOWG	textfile	2	TRUE
Harmonized instrumental variables serum iron on autism (Finngen)
SNP	effect_allele.exposure	other_allele.exposure	effect_allele.outcome	other_allele.outcome	beta.exposure	beta.outcome	eaf.exposure	chr.outcome	pos.outcome	pval.outcome	se.outcome	ncontrol.outcome	ncase.outcome	samplesize.outcome	outcome	mr_keep.outcome	pval_origin.outcome	data_source.outcome	chr.exposure	pos.exposure	se.exposure	pval.exposure	samplesize.exposure	exposure	mr_keep.exposure	pval_origin.exposure	id.exposure	data_source.exposure	action	mr_keep
rs1800562	A	G	A	G	0.328	0.10064	0.067	6	26092913	0.623	0.2049	258095	344	258439	finngen_R6_F5_AUTISM	TRUE	reported	textfile	6	26093141	0.016	2.72e-97	48972	Serum_iron	TRUE	reported	3uGZ3f	textfile	2	TRUE
rs7385804	A	C	A	C	0.064	-0.05896	0.621	7	100638347	0.453	0.07849	258095	344	258439	finngen_R6_F5_AUTISM	TRUE	reported	textfile	7	100235970	0.007	1.36e-18	48972	Serum_iron	TRUE	reported	3uGZ3f	textfile	2	TRUE
rs8177240	T	G	T	G	-0.066	-0.07783	0.669	3	133758857	0.351	0.08346	258095	344	258439	finngen_R6_F5_AUTISM	TRUE	reported	textfile	3	133477701	0.007	6.65e-20	48972	Serum_iron	TRUE	reported	3uGZ3f	textfile	2	TRUE
rs855791	A	G	A	G	-0.181	0.03438	0.446	22	37066896	0.672	0.08115	258095	344	258439	finngen_R6_F5_AUTISM	TRUE	reported	textfile	22	37462936	0.007	1.32e-139	48972	Serum_iron	TRUE	reported	3uGZ3f	textfile	2	TRUE
Harmonized instrumental variables serum iron on autism (iPSYCH-PGC)
SNP	effect_allele.exposure	other_allele.exposure	effect_allele.outcome	other_allele.outcome	beta.exposure	beta.outcome	eaf.exposure	chr	pos	se.outcome	samplesize.outcome	pval.outcome	outcome	originalname.outcome	outcome.deprecated	mr_keep.outcome	data_source.outcome	chr.exposure	pos.exposure	se.exposure	pval.exposure	samplesize.exposure	exposure	mr_keep.exposure	pval_origin.exposure	id.exposure	data_source.exposure	action	mr_keep
rs1800562	A	G	A	G	0.328	-0.0433982	0.067	6	26093141	0.0294	46351	0.1401	Autism Spectrum Disorder || id:ieu-a-1185	Autism Spectrum Disorder	Autism Spectrum Disorder || ||	TRUE	igd	6	26093141	0.016	2.72e-97	48972	Serum_iron	TRUE	reported	qwyOWG	textfile	2	TRUE
rs7385804	A	C	A	C	0.064	-0.0110003	0.621	7	100235970	0.0142	46351	0.441199	Autism Spectrum Disorder || id:ieu-a-1185	Autism Spectrum Disorder	Autism Spectrum Disorder || ||	TRUE	igd	7	100235970	0.007	1.36e-18	48972	Serum_iron	TRUE	reported	qwyOWG	textfile	2	TRUE
rs8177240	T	G	T	G	-0.066	-0.0192032	0.669	3	133477701	0.0145	46351	0.1874	Autism Spectrum Disorder || id:ieu-a-1185	Autism Spectrum Disorder	Autism Spectrum Disorder || ||	TRUE	igd	3	133477701	0.007	6.65e-20	48972	Serum_iron	TRUE	reported	qwyOWG	textfile	2	TRUE
rs855791	A	G	A	G	-0.181	-0.0062998	0.446	22	37462936	0.0139	46351	0.6509	Autism Spectrum Disorder || id:ieu-a-1185	Autism Spectrum Disorder	Autism Spectrum Disorder || ||	TRUE	igd	22	37462936	0.007	1.32e-139	48972	Serum_iron	TRUE	reported	qwyOWG	textfile	2	TRUE

## Sheet: Transferrin on autism
Harmonized instrumental variables serum transferrin on autism (PGC)
SNP	effect_allele.exposure	other_allele.exposure	effect_allele.outcome	other_allele.outcome	beta.exposure	beta.outcome	eaf.exposure	chr	pos	se.outcome	samplesize.outcome	pval.outcome	outcome	originalname.outcome	outcome.deprecated	mr_keep.outcome	data_source.outcome	chr.exposure	pos.exposure	se.exposure	pval.exposure	samplesize.exposure	exposure	mr_keep.exposure	pval_origin.exposure	id.exposure	data_source.exposure	action	mr_keep
rs174577	A	C	A	C	0.062	-0.0182047	0.33	11	61604814	0.0293	10610	0.533801	Autism Spectrum Disorder || id:ieu-a-1184	Autism Spectrum Disorder	Autism Spectrum Disorder || ||	TRUE	igd	11	61604814	0.007	2.28e-17	48972	Serum_transferrin_g_l	TRUE	reported	yjhA8D	textfile	1	TRUE
rs1800562	A	G	A	G	-0.479	-0.065798	0.067	6	26093141	0.0591	10610	0.2659	Autism Spectrum Disorder || id:ieu-a-1184	Autism Spectrum Disorder	Autism Spectrum Disorder || ||	TRUE	igd	6	26093141	0.016	8.9e-196	48972	Serum_transferrin_g_l	TRUE	reported	yjhA8D	textfile	1	TRUE
rs4921915	A	G	A	G	0.079	0.00059982	0.782	8	18272466	0.0328	10610	0.9845	Autism Spectrum Disorder || id:ieu-a-1184	Autism Spectrum Disorder	Autism Spectrum Disorder || ||	TRUE	igd	8	18272466	0.009	7.05e-19	48972	Serum_transferrin_g_l	TRUE	reported	yjhA8D	textfile	1	TRUE
rs6486121	T	C	T	C	-0.046	0.0176041	0.631	11	13355770	0.0288	10610	0.5427	Autism Spectrum Disorder || id:ieu-a-1184	Autism Spectrum Disorder	Autism Spectrum Disorder || ||	TRUE	igd	11	13355770	0.007	3.89e-10	48972	Serum_transferrin_g_l	TRUE	reported	yjhA8D	textfile	1	TRUE
rs744653	T	C	T	C	0.068	-0.0259026	0.854	2	190378750	0.0393	10610	0.5095	Autism Spectrum Disorder || id:ieu-a-1184	Autism Spectrum Disorder	Autism Spectrum Disorder || ||	TRUE	igd	2	190378750	0.01	1.35e-11	48972	Serum_transferrin_g_l	TRUE	reported	yjhA8D	textfile	1	TRUE
rs8177240	T	G	T	G	-0.38	-0.0754027	0.669	3	133477701	0.029	10610	0.00937195	Autism Spectrum Disorder || id:ieu-a-1184	Autism Spectrum Disorder	Autism Spectrum Disorder || ||	TRUE	igd	3	133477701	0.007	1e-200	48972	Serum_transferrin_g_l	TRUE	reported	yjhA8D	textfile	1	TRUE
rs855791	A	G	A	G	0.044	-0.00599795	0.446	22	37462936	0.0283	10610	0.8311	Autism Spectrum Disorder || id:ieu-a-1184	Autism Spectrum Disorder	Autism Spectrum Disorder || ||	TRUE	igd	22	37462936	0.007	1.98e-09	48972	Serum_transferrin_g_l	TRUE	reported	yjhA8D	textfile	1	TRUE
rs9990333	T	C	T	C	-0.051	0.0208021	0.46	3	195827205	0.0275	10610	0.4501	Autism Spectrum Disorder || id:ieu-a-1184	Autism Spectrum Disorder	Autism Spectrum Disorder || ||	TRUE	igd	3	195827205	0.007	1.95e-13	48972	Serum_transferrin_g_l	TRUE	reported	yjhA8D	textfile	1	TRUE
Harmonized instrumental variables serum transferrin on autism (Finngen)
SNP	effect_allele.exposure	other_allele.exposure	effect_allele.outcome	other_allele.outcome	beta.exposure	beta.outcome	eaf.exposure	chr.outcome	pos.outcome	pval.outcome	se.outcome	ncontrol.outcome	ncase.outcome	samplesize.outcome	outcome	mr_keep.outcome	pval_origin.outcome	data_source.outcome	chr.exposure	pos.exposure	se.exposure	pval.exposure	samplesize.exposure	exposure	mr_keep.exposure	pval_origin.exposure	id.exposure	data_source.exposure	action	mr_keep
rs174577	A	C	A	C	0.062	-0.02614	0.33	11	61837342	0.737	0.07797	258095	344	258439	finngen_R6_F5_AUTISM	TRUE	reported	textfile	11	61604814	0.007	2.28e-17	48972	Serum_transferrin_g_l	TRUE	reported	aW5PVN	textfile	2	TRUE
rs1800562	A	G	A	G	-0.479	0.10064	0.067	6	26092913	0.623	0.2049	258095	344	258439	finngen_R6_F5_AUTISM	TRUE	reported	textfile	6	26093141	0.016	8.9e-196	48972	Serum_transferrin_g_l	TRUE	reported	aW5PVN	textfile	2	TRUE
rs4921915	A	G	A	G	0.079	0.07049	0.782	8	18414956	0.429	0.08912	258095	344	258439	finngen_R6_F5_AUTISM	TRUE	reported	textfile	8	18272466	0.009	7.05e-19	48972	Serum_transferrin_g_l	TRUE	reported	aW5PVN	textfile	2	TRUE
rs6486121	T	C	T	C	-0.046	-0.00558	0.631	11	13334223	0.943	0.07778	258095	344	258439	finngen_R6_F5_AUTISM	TRUE	reported	textfile	11	13355770	0.007	3.89e-10	48972	Serum_transferrin_g_l	TRUE	reported	aW5PVN	textfile	2	TRUE
rs744653	T	C	T	C	0.068	0.05809	0.854	2	189514024	0.594	0.10906	258095	344	258439	finngen_R6_F5_AUTISM	TRUE	reported	textfile	2	190378750	0.01	1.35e-11	48972	Serum_transferrin_g_l	TRUE	reported	aW5PVN	textfile	2	TRUE
rs8177240	T	G	T	G	-0.38	-0.07783	0.669	3	133758857	0.351	0.08346	258095	344	258439	finngen_R6_F5_AUTISM	TRUE	reported	textfile	3	133477701	0.007	1e-200	48972	Serum_transferrin_g_l	TRUE	reported	aW5PVN	textfile	2	TRUE
rs855791	A	G	A	G	0.044	0.03438	0.446	22	37066896	0.672	0.08115	258095	344	258439	finngen_R6_F5_AUTISM	TRUE	reported	textfile	22	37462936	0.007	1.98e-09	48972	Serum_transferrin_g_l	TRUE	reported	aW5PVN	textfile	2	TRUE
rs9990333	T	C	T	C	-0.051	0.00884	0.46	3	196100334	0.911	0.07878	258095	344	258439	finngen_R6_F5_AUTISM	TRUE	reported	textfile	3	195827205	0.007	1.95e-13	48972	Serum_transferrin_g_l	TRUE	reported	aW5PVN	textfile	2	TRUE
Harmonized instrumental variables serum transferrin on autism (iPSYCH-PGC)
SNP	effect_allele.exposure	other_allele.exposure	effect_allele.outcome	other_allele.outcome	beta.exposure	beta.outcome	eaf.exposure	chr	pos	se.outcome	samplesize.outcome	pval.outcome	outcome	originalname.outcome	outcome.deprecated	mr_keep.outcome	data_source.outcome	chr.exposure	pos.exposure	se.exposure	pval.exposure	samplesize.exposure	exposure	mr_keep.exposure	pval_origin.exposure	id.exposure	data_source.exposure	action	mr_keep
rs174577	A	C	A	C	0.062	-0.0062998	0.33	11	61604814	0.0146	46351	0.663399	Autism Spectrum Disorder || id:ieu-a-1185	Autism Spectrum Disorder	Autism Spectrum Disorder || ||	TRUE	igd	11	61604814	0.007	2.28e-17	48972	Serum_transferrin_g_l	TRUE	reported	qJhDaa	textfile	2	TRUE
rs1800562	A	G	A	G	-0.479	-0.0433982	0.067	6	26093141	0.0294	46351	0.1401	Autism Spectrum Disorder || id:ieu-a-1185	Autism Spectrum Disorder	Autism Spectrum Disorder || ||	TRUE	igd	6	26093141	0.016	8.9e-196	48972	Serum_transferrin_g_l	TRUE	reported	qJhDaa	textfile	2	TRUE
rs4921915	A	G	A	G	0.079	-0.0187955	0.782	8	18272466	0.0163	46351	0.2497	Autism Spectrum Disorder || id:ieu-a-1185	Autism Spectrum Disorder	Autism Spectrum Disorder || ||	TRUE	igd	8	18272466	0.009	7.05e-19	48972	Serum_transferrin_g_l	TRUE	reported	qJhDaa	textfile	2	TRUE
rs6486121	T	C	T	C	-0.046	-0.00599795	0.631	11	13355770	0.0144	46351	0.677001	Autism Spectrum Disorder || id:ieu-a-1185	Autism Spectrum Disorder	Autism Spectrum Disorder || ||	TRUE	igd	11	13355770	0.007	3.89e-10	48972	Serum_transferrin_g_l	TRUE	reported	qJhDaa	textfile	2	TRUE
rs744653	T	C	T	C	0.068	-0.0299027	0.854	2	190378750	0.0205	46351	0.1462	Autism Spectrum Disorder || id:ieu-a-1185	Autism Spectrum Disorder	Autism Spectrum Disorder || ||	TRUE	igd	2	190378750	0.01	1.35e-11	48972	Serum_transferrin_g_l	TRUE	reported	qJhDaa	textfile	2	TRUE
rs8177240	T	G	T	G	-0.38	-0.0192032	0.669	3	133477701	0.0145	46351	0.1874	Autism Spectrum Disorder || id:ieu-a-1185	Autism Spectrum Disorder	Autism Spectrum Disorder || ||	TRUE	igd	3	133477701	0.007	1e-200	48972	Serum_transferrin_g_l	TRUE	reported	qJhDaa	textfile	2	TRUE
rs855791	A	G	A	G	0.044	-0.0062998	0.446	22	37462936	0.0139	46351	0.6509	Autism Spectrum Disorder || id:ieu-a-1185	Autism Spectrum Disorder	Autism Spectrum Disorder || ||	TRUE	igd	22	37462936	0.007	1.98e-09	48972	Serum_transferrin_g_l	TRUE	reported	qJhDaa	textfile	2	TRUE
rs9990333	T	C	T	C	-0.051	-0.00150113	0.46	3	195827205	0.0138	46351	0.912	Autism Spectrum Disorder || id:ieu-a-1185	Autism Spectrum Disorder	Autism Spectrum Disorder || ||	TRUE	igd	3	195827205	0.007	1.95e-13	48972	Serum_transferrin_g_l	TRUE	reported	qJhDaa	textfile	2	TRUE

## Sheet: Transferrin saturation on autis
Harmonized instrumental variables serum transferrin saturation on autism (PGC)
SNP	effect_allele.exposure	other_allele.exposure	effect_allele.outcome	other_allele.outcome	beta.exposure	beta.outcome	eaf.exposure	chr	pos	se.outcome	samplesize.outcome	pval.outcome	outcome	originalname.outcome	outcome.deprecated	mr_keep.outcome	data_source.outcome	chr.exposure	pos.exposure	se.exposure	pval.exposure	samplesize.exposure	exposure	mr_keep.exposure	pval_origin.exposure	id.exposure	data_source.exposure	action	mr_keep
rs1800562	A	G	A	G	0.577	-0.065798	0.067	6	26093141	0.0591	10610	0.2659	Autism Spectrum Disorder || id:ieu-a-1184	Autism Spectrum Disorder	Autism Spectrum Disorder || ||	TRUE	igd	6	26093141	0.016	1e-200	48972	Serum_transferrin_saturation	TRUE	reported	p62ySH	textfile	2	TRUE
rs7385804	A	C	A	C	0.054	-0.027104	0.621	7	100235970	0.0288	10610	0.3467	Autism Spectrum Disorder || id:ieu-a-1184	Autism Spectrum Disorder	Autism Spectrum Disorder || ||	TRUE	igd	7	100235970	0.008	6.07e-12	48972	Serum_transferrin_saturation	TRUE	reported	p62ySH	textfile	2	TRUE
rs8177240	T	G	T	G	0.1	-0.0754027	0.669	3	133477701	0.029	10610	0.00937195	Autism Spectrum Disorder || id:ieu-a-1184	Autism Spectrum Disorder	Autism Spectrum Disorder || ||	TRUE	igd	3	133477701	0.008	7.24e-38	48972	Serum_transferrin_saturation	TRUE	reported	p62ySH	textfile	2	TRUE
rs855791	A	G	A	G	-0.19	-0.00599795	0.446	22	37462936	0.0283	10610	0.8311	Autism Spectrum Disorder || id:ieu-a-1184	Autism Spectrum Disorder	Autism Spectrum Disorder || ||	TRUE	igd	22	37462936	0.008	6.41e-137	48972	Serum_transferrin_saturation	TRUE	reported	p62ySH	textfile	2	TRUE
Harmonized instrumental variables serum transferrin saturation on autism (Finngen)
SNP	effect_allele.exposure	other_allele.exposure	effect_allele.outcome	other_allele.outcome	beta.exposure	beta.outcome	eaf.exposure	chr.outcome	pos.outcome	pval.outcome	se.outcome	ncontrol.outcome	ncase.outcome	samplesize.outcome	outcome	mr_keep.outcome	pval_origin.outcome	data_source.outcome	chr.exposure	pos.exposure	se.exposure	pval.exposure	samplesize.exposure	exposure	mr_keep.exposure	pval_origin.exposure	id.exposure	data_source.exposure	action	mr_keep
rs1800562	A	G	A	G	0.577	0.10064	0.067	6	26092913	0.623	0.2049	258095	344	258439	finngen_R6_F5_AUTISM	TRUE	reported	textfile	6	26093141	0.016	1e-200	48972	Serum_transferrin_saturation	TRUE	reported	J7nnVf	textfile	2	TRUE
rs7385804	A	C	A	C	0.054	-0.05896	0.621	7	100638347	0.453	0.07849	258095	344	258439	finngen_R6_F5_AUTISM	TRUE	reported	textfile	7	100235970	0.008	6.07e-12	48972	Serum_transferrin_saturation	TRUE	reported	J7nnVf	textfile	2	TRUE
rs8177240	T	G	T	G	0.1	-0.07783	0.669	3	133758857	0.351	0.08346	258095	344	258439	finngen_R6_F5_AUTISM	TRUE	reported	textfile	3	133477701	0.008	7.24e-38	48972	Serum_transferrin_saturation	TRUE	reported	J7nnVf	textfile	2	TRUE
rs855791	A	G	A	G	-0.19	0.03438	0.446	22	37066896	0.672	0.08115	258095	344	258439	finngen_R6_F5_AUTISM	TRUE	reported	textfile	22	37462936	0.008	6.41e-137	48972	Serum_transferrin_saturation	TRUE	reported	J7nnVf	textfile	2	TRUE
Harmonized instrumental variables serum transferrin saturation on autism (iPSYCH-PGC)
SNP	effect_allele.exposure	other_allele.exposure	effect_allele.outcome	other_allele.outcome	beta.exposure	beta.outcome	eaf.exposure	chr	pos	se.outcome	samplesize.outcome	pval.outcome	outcome	originalname.outcome	outcome.deprecated	mr_keep.outcome	data_source.outcome	chr.exposure	pos.exposure	se.exposure	pval.exposure	samplesize.exposure	exposure	mr_keep.exposure	pval_origin.exposure	id.exposure	data_source.exposure	action	mr_keep
rs1800562	A	G	A	G	0.577	-0.0433982	0.067	6	26093141	0.0294	46351	0.1401	Autism Spectrum Disorder || id:ieu-a-1185	Autism Spectrum Disorder	Autism Spectrum Disorder || ||	TRUE	igd	6	26093141	0.016	1e-200	48972	Serum_transferrin_saturation	TRUE	reported	p62ySH	textfile	2	TRUE
rs7385804	A	C	A	C	0.054	-0.0110003	0.621	7	100235970	0.0142	46351	0.441199	Autism Spectrum Disorder || id:ieu-a-1185	Autism Spectrum Disorder	Autism Spectrum Disorder || ||	TRUE	igd	7	100235970	0.008	6.07e-12	48972	Serum_transferrin_saturation	TRUE	reported	p62ySH	textfile	2	TRUE
rs8177240	T	G	T	G	0.1	-0.0192032	0.669	3	133477701	0.0145	46351	0.1874	Autism Spectrum Disorder || id:ieu-a-1185	Autism Spectrum Disorder	Autism Spectrum Disorder || ||	TRUE	igd	3	133477701	0.008	7.24e-38	48972	Serum_transferrin_saturation	TRUE	reported	p62ySH	textfile	2	TRUE
rs855791	A	G	A	G	-0.19	-0.0062998	0.446	22	37462936	0.0139	46351	0.6509	Autism Spectrum Disorder || id:ieu-a-1185	Autism Spectrum Disorder	Autism Spectrum Disorder || ||	TRUE	igd	22	37462936	0.008	6.41e-137	48972	Serum_transferrin_saturation	TRUE	reported	p62ySH	textfile	2	TRUE

## Sheet: Ferritin on autism
Harmonized instrumental variables serum ferritin on autism (PGC)
SNP	effect_allele.exposure	other_allele.exposure	effect_allele.outcome	other_allele.outcome	beta.exposure	beta.outcome	eaf.exposure	chr	pos	se.outcome	samplesize.outcome	pval.outcome	outcome	originalname.outcome	outcome.deprecated	mr_keep.outcome	data_source.outcome	chr.exposure	pos.exposure	se.exposure	pval.exposure	samplesize.exposure	exposure	mr_keep.exposure	pval_origin.exposure	id.exposure	data_source.exposure	action	mr_keep
rs1800562	A	G	A	G	0.204	-0.065798	0.067	6	26093141	0.0591	10610	0.2659	Autism Spectrum Disorder || id:ieu-a-1184	Autism Spectrum Disorder	Autism Spectrum Disorder || ||	TRUE	igd	6	26093141	0.016	1.54e-38	48972	Serum_log10_ferritin_μg_l	TRUE	reported	yxtl0V	textfile	2	TRUE
rs411988	A	G	A	G	-0.044	0.0799012	0.564	17	56709034	0.0276	10610	0.00376799	Autism Spectrum Disorder || id:ieu-a-1184	Autism Spectrum Disorder	Autism Spectrum Disorder || ||	TRUE	igd	17	56709034	0.007	1.59e-10	48972	Serum_log10_ferritin_μg_l	TRUE	reported	yxtl0V	textfile	2	TRUE
rs651007	T	C	T	C	-0.05	-0.0737972	0.202	9	136153875	0.0339	10610	0.0293103	Autism Spectrum Disorder || id:ieu-a-1184	Autism Spectrum Disorder	Autism Spectrum Disorder || ||	TRUE	igd	9	136153875	0.009	1.31e-08	48972	Serum_log10_ferritin_μg_l	TRUE	reported	yxtl0V	textfile	2	TRUE
rs744653	T	C	T	C	-0.089	-0.0259026	0.854	2	190378750	0.0393	10610	0.5095	Autism Spectrum Disorder || id:ieu-a-1184	Autism Spectrum Disorder	Autism Spectrum Disorder || ||	TRUE	igd	2	190378750	0.01	8.37e-19	48972	Serum_log10_ferritin_μg_l	TRUE	reported	yxtl0V	textfile	2	TRUE
rs855791	A	G	A	G	-0.055	-0.00599795	0.446	22	37462936	0.0283	10610	0.8311	Autism Spectrum Disorder || id:ieu-a-1184	Autism Spectrum Disorder	Autism Spectrum Disorder || ||	TRUE	igd	22	37462936	0.007	1.38e-14	48972	Serum_log10_ferritin_μg_l	TRUE	reported	yxtl0V	textfile	2	TRUE
Harmonized instrumental variables serum ferritin on autism (Finngen)
SNP	effect_allele.exposure	other_allele.exposure	effect_allele.outcome	other_allele.outcome	beta.exposure	beta.outcome	eaf.exposure	chr.outcome	pos.outcome	pval.outcome	se.outcome	ncontrol.outcome	ncase.outcome	samplesize.outcome	outcome	mr_keep.outcome	pval_origin.outcome	data_source.outcome	chr.exposure	pos.exposure	se.exposure	pval.exposure	samplesize.exposure	exposure	mr_keep.exposure	pval_origin.exposure	id.exposure	data_source.exposure	action	mr_keep
rs1800562	A	G	A	G	0.204	0.10064	0.067	6	26092913	0.623	0.2049	258095	344	258439	finngen_R6_F5_AUTISM	TRUE	reported	textfile	6	26093141	0.016	1.54e-38	48972	Serum_log10_ferritin_μg_l	TRUE	reported	GGpW9V	textfile	2	TRUE
rs411988	A	G	A	G	-0.044	0.02734	0.564	17	58631673	0.725	0.07765	258095	344	258439	finngen_R6_F5_AUTISM	TRUE	reported	textfile	17	56709034	0.007	1.59e-10	48972	Serum_log10_ferritin_μg_l	TRUE	reported	GGpW9V	textfile	2	TRUE
rs651007	T	C	T	C	-0.05	-0.00949	0.202	9	133278431	0.919	0.0931	258095	344	258439	finngen_R6_F5_AUTISM	TRUE	reported	textfile	9	136153875	0.009	1.31e-08	48972	Serum_log10_ferritin_μg_l	TRUE	reported	GGpW9V	textfile	2	TRUE
rs744653	T	C	T	C	-0.089	0.05809	0.854	2	189514024	0.594	0.10906	258095	344	258439	finngen_R6_F5_AUTISM	TRUE	reported	textfile	2	190378750	0.01	8.37e-19	48972	Serum_log10_ferritin_μg_l	TRUE	reported	GGpW9V	textfile	2	TRUE
rs855791	A	G	A	G	-0.055	0.03438	0.446	22	37066896	0.672	0.08115	258095	344	258439	finngen_R6_F5_AUTISM	TRUE	reported	textfile	22	37462936	0.007	1.38e-14	48972	Serum_log10_ferritin_μg_l	TRUE	reported	GGpW9V	textfile	2	TRUE
Harmonized instrumental variables serum ferritin on autism (iPSYCH-PGC)
SNP	effect_allele.exposure	other_allele.exposure	effect_allele.outcome	other_allele.outcome	beta.exposure	beta.outcome	eaf.exposure	chr	pos	se.outcome	samplesize.outcome	pval.outcome	outcome	originalname.outcome	outcome.deprecated	mr_keep.outcome	data_source.outcome	chr.exposure	pos.exposure	se.exposure	pval.exposure	samplesize.exposure	exposure	mr_keep.exposure	pval_origin.exposure	id.exposure	data_source.exposure	action	mr_keep
rs1800562	A	G	A	G	0.204	-0.0433982	0.067	6	26093141	0.0294	46351	0.1401	Autism Spectrum Disorder || id:ieu-a-1185	Autism Spectrum Disorder	Autism Spectrum Disorder || ||	TRUE	igd	6	26093141	0.016	1.54e-38	48972	Serum_log10_ferritin_μg_l	TRUE	reported	yxtl0V	textfile	2	TRUE
rs411988	A	G	A	G	-0.044	0.00980181	0.564	17	56709034	0.0138	46351	0.4798	Autism Spectrum Disorder || id:ieu-a-1185	Autism Spectrum Disorder	Autism Spectrum Disorder || ||	TRUE	igd	17	56709034	0.007	1.59e-10	48972	Serum_log10_ferritin_μg_l	TRUE	reported	yxtl0V	textfile	2	TRUE
rs651007	T	C	T	C	-0.05	-0.023197	0.202	9	136153875	0.0168	46351	0.1687	Autism Spectrum Disorder || id:ieu-a-1185	Autism Spectrum Disorder	Autism Spectrum Disorder || ||	TRUE	igd	9	136153875	0.009	1.31e-08	48972	Serum_log10_ferritin_μg_l	TRUE	reported	yxtl0V	textfile	2	TRUE
rs744653	T	C	T	C	-0.089	-0.0299027	0.854	2	190378750	0.0205	46351	0.1462	Autism Spectrum Disorder || id:ieu-a-1185	Autism Spectrum Disorder	Autism Spectrum Disorder || ||	TRUE	igd	2	190378750	0.01	8.37e-19	48972	Serum_log10_ferritin_μg_l	TRUE	reported	yxtl0V	textfile	2	TRUE
rs855791	A	G	A	G	-0.055	-0.0062998	0.446	22	37462936	0.0139	46351	0.6509	Autism Spectrum Disorder || id:ieu-a-1185	Autism Spectrum Disorder	Autism Spectrum Disorder || ||	TRUE	igd	22	37462936	0.007	1.38e-14	48972	Serum_log10_ferritin_μg_l	TRUE	reported	yxtl0V	textfile	2	TRUE
